# Supplementary material for: Effects of USF1 SNPs and SNP–Environment Interactions on Serum Lipid Profiles and the Risk of Early-Onset Coronary Artery Disease in the Chinese Population
Source: Front Cardiovasc Med. 2022 Jun 15;9:882728. doi: 10.3389/fcvm.2022.882728 (PMC9240353; doi:10.3389/fcvm.2022.882728)
Supplement: Supplementary file 2 [file Table_1.xls]

## Sheet: Sheet2
Group	Genotype (rs3737787)	Genotype (rs2774276)	Genotype (rs2516839)	Genotype (rs2516838)	Genotype (rs1556259)	Genotype (rs2516837)
Control	T/T	C/C	A/A	G/G	A/A	T/T
Control	C/C	C/C	G/G	G/G	G/G	T/T
Control	C/T	G/G	G/A	G/G	G/G	T/T
Control	C/C	C/C	G/G	G/G	A/A	T/T
Control	C/C	C/C	G/G	G/G	G/G	T/T
Control	C/C	C/C	G/G	G/G	G/G	T/T
Control	C/C	C/C	G/G	G/G	A/A	T/T
Control	C/C	C/C	G/G	G/G	A/G	T/T
Control	C/C	C/C	G/G	G/G	A/A	T/T
Control	C/C	C/C	G/G	G/G	A/A	T/T
Control	C/C	C/C	G/G	G/G	A/G	T/T
Control	C/C	C/C	G/G	G/G	A/A	T/T
Control	C/C	C/C	G/G	G/G	A/G	T/T
Control	C/C	C/C	G/G	G/G	G/G	T/T
Control	C/C	C/C	G/G	G/G	A/G	T/T
Control	C/C	C/C	G/G	G/G	A/G	T/T
Control	T/T	C/C	A/A	G/G	A/A	T/T
Control	T/T	C/C	A/A	G/G	A/A	T/T
Control	T/T	C/C	A/A	G/G	A/A	T/T
Control	T/T	C/C	A/A	G/G	A/G	T/T
Control	T/T	C/C	A/A	G/G	A/G	T/T
Control	T/T	C/C	A/A	G/G	A/A	T/T
Control	T/T	C/C	A/A	G/G	A/A	T/T
Control	T/T	C/C	A/A	G/G	A/G	T/T
Control	T/T	C/C	A/A	G/G	A/G	T/T
Control	T/T	C/C	A/A	G/G	A/G	T/T
Control	T/T	C/C	A/A	G/G	A/A	T/T
Control	T/T	C/C	A/A	G/G	A/G	T/T
Control	T/T	C/C	A/A	G/G	A/A	T/T
Control	T/T	C/C	A/A	G/G	A/G	T/T
Control	T/T	C/C	A/A	G/G	A/G	T/T
Control	C/T	G/G	G/G	G/G	A/A	T/T
Control	C/T	G/G	G/G	G/G	A/G	T/T
Control	C/T	G/G	G/G	G/G	A/A	T/T
Control	C/T	G/G	G/G	G/G	G/G	T/T
Control	C/T	G/G	G/G	G/G	A/G	T/T
Control	C/T	G/G	G/G	G/G	A/G	T/T
Control	C/T	G/G	G/G	G/G	G/G	T/T
Control	C/T	G/G	G/G	G/G	A/G	T/T
Control	C/T	G/G	G/G	G/G	A/A	T/T
Control	C/T	G/G	G/G	G/G	A/G	T/T
Control	C/T	G/G	G/G	G/G	A/G	T/T
Control	C/T	G/G	G/G	G/G	A/G	T/T
Control	C/T	G/G	G/G	G/G	A/G	T/T
Control	C/T	G/G	G/G	G/G	A/A	T/T
Control	C/T	G/G	G/G	G/G	G/G	T/T
Control	C/T	G/G	G/G	G/G	G/G	T/T
Control	C/T	G/G	G/G	G/G	G/G	T/T
Control	C/T	G/G	G/A	G/G	A/A	T/T
Control	C/T	G/G	G/A	G/G	G/G	T/T
Control	C/T	G/G	G/A	G/G	A/G	T/T
Control	C/T	G/G	G/A	G/G	A/G	T/T
Control	C/T	G/G	G/G	G/G	A/G	T/T
Control	C/T	G/G	G/A	G/G	A/G	T/T
Control	C/T	G/G	G/A	G/G	A/G	T/T
Control	C/T	G/G	G/A	G/G	A/G	T/T
Control	C/T	G/G	G/A	G/G	A/A	T/T
Control	C/T	G/G	G/A	G/G	A/A	T/T
Control	C/T	G/G	G/G	G/G	A/G	T/T
Control	C/T	G/G	G/A	G/G	A/G	T/T
Control	C/T	G/G	G/A	G/G	A/A	T/T
Control	C/T	G/G	G/G	G/G	A/A	T/T
Control	C/T	G/G	G/A	G/G	A/A	T/T
Control	C/T	G/G	G/G	G/C	A/G	T/T
Control	C/T	G/G	G/A	G/C	A/G	T/T
Control	C/T	G/G	G/G	G/G	A/A	T/T
Control	C/T	G/G	G/A	G/C	A/G	T/T
Control	C/T	G/G	G/G	G/G	A/G	T/T
Control	C/T	G/G	G/G	G/G	G/G	T/T
Control	C/T	G/G	G/G	G/G	A/A	T/T
Control	C/T	G/G	G/G	G/G	A/G	T/T
Control	C/T	G/G	G/A	G/C	A/G	T/T
Control	C/T	G/G	G/A	G/C	A/G	T/T
Control	C/T	G/G	G/A	G/G	A/G	T/T
Control	C/T	G/G	G/G	G/G	G/G	T/T
Control	C/T	G/G	G/G	G/G	A/A	T/T
Control	C/T	G/G	G/A	G/G	A/A	T/T
Control	C/T	G/G	G/G	G/G	A/G	T/T
Control	C/T	G/G	G/A	G/G	A/A	T/T
Control	C/T	G/G	G/G	G/G	A/G	T/T
Control	C/C	G/G	G/G	G/G	A/A	T/T
Control	C/T	G/G	G/A	G/C	A/G	T/T
Control	C/T	G/G	G/A	G/G	A/G	T/T
Control	C/C	G/G	G/G	G/G	A/A	T/T
Control	C/C	G/G	G/G	G/G	A/A	T/T
Control	C/T	G/G	G/A	G/G	A/A	T/T
Control	C/T	G/C	G/A	G/G	A/A	T/T
Control	C/T	G/C	G/A	G/C	A/G	T/T
Control	C/T	G/C	G/A	G/G	A/A	T/T
Control	C/C	G/G	G/G	G/G	A/A	T/T
Control	C/T	G/C	G/A	G/C	A/G	T/T
Control	C/T	G/C	G/A	G/G	A/A	T/T
Control	C/T	G/C	G/A	G/G	A/A	T/T
Control	C/T	G/C	G/A	G/G	G/G	T/T
Control	C/C	G/G	G/G	G/G	A/A	T/T
Control	C/C	G/G	G/G	G/G	A/G	T/T
Control	C/C	G/G	G/G	G/G	G/G	T/T
Control	C/C	G/G	G/G	G/G	A/A	T/T
Control	C/C	G/G	G/G	G/G	A/A	T/T
Control	C/C	G/G	G/G	G/G	A/G	T/T
Control	C/T	G/C	G/A	G/C	A/G	T/T
Control	C/C	G/G	G/G	G/G	G/G	T/T
Control	C/T	G/C	G/A	G/G	A/A	T/T
Control	C/C	G/G	G/G	G/G	G/G	T/T
Control	C/C	G/G	G/G	G/G	G/G	T/T
Control	C/T	G/C	G/A	G/G	A/A	T/T
Control	C/C	G/C	G/A	G/G	A/A	T/T
Control	C/C	G/C	G/A	G/G	A/G	T/T
Control	C/C	G/C	G/A	G/G	A/G	T/T
Control	C/T	G/C	G/A	G/G	A/A	T/T
Control	C/C	G/C	G/A	G/G	A/A	T/T
Control	C/C	G/C	G/A	G/G	A/G	T/T
Control	C/C	G/C	G/A	G/G	A/A	T/T
Control	C/C	G/C	G/A	G/G	G/G	T/T
Control	C/C	G/C	G/A	G/G	A/G	T/T
Control	C/C	G/C	G/A	G/G	A/G	T/T
Control	C/C	G/C	G/A	G/G	A/A	T/T
Control	C/C	G/C	G/A	G/G	A/G	T/T
Control	C/C	G/C	G/A	G/G	A/G	T/T
Control	C/C	G/C	G/A	G/G	A/A	T/T
Control	C/C	G/C	G/A	G/G	G/G	T/T
Control	C/T	G/C	G/A	G/C	A/G	T/T
Control	C/T	G/C	G/A	G/G	A/G	T/T
Control	C/T	G/C	G/A	G/G	A/G	T/T
Control	C/T	G/C	G/A	G/G	A/G	T/T
Control	C/T	G/C	G/A	G/G	G/G	T/T
Control	C/T	G/C	G/A	G/G	A/A	T/T
Control	C/T	G/C	G/A	G/G	A/A	T/T
Control	C/C	G/C	G/A	G/G	A/A	T/T
Control	C/T	G/C	G/A	G/G	A/A	T/T
Control	C/T	G/C	G/A	G/G	A/A	T/T
Control	C/T	G/C	G/A	G/G	A/A	T/T
Control	C/T	G/C	G/A	G/G	A/G	T/T
Control	C/T	G/C	G/A	G/G	G/G	T/T
Control	C/T	G/C	G/A	G/G	A/A	T/T
Control	C/T	G/C	G/A	G/G	A/G	T/T
Control	C/T	G/C	G/A	G/G	A/G	T/T
Control	C/T	G/C	G/A	G/G	A/A	T/T
Control	C/T	G/C	G/A	G/G	G/G	T/T
Control	C/T	G/C	G/A	G/G	G/G	T/T
Control	C/T	G/C	G/A	G/G	A/G	T/T
Control	C/T	G/C	G/A	G/G	A/A	T/T
Control	C/T	G/C	G/A	G/G	A/G	T/T
Control	C/T	G/C	G/A	G/G	A/G	T/T
Control	C/T	G/C	G/A	G/G	A/A	T/T
Control	C/T	G/C	G/A	G/C	A/G	T/T
Control	C/T	G/C	G/A	G/G	A/G	T/T
Control	C/T	G/C	G/A	G/G	A/A	T/T
Control	C/T	G/C	G/A	G/G	A/A	T/T
Control	C/C	G/G	G/G	G/G	G/G	T/T
Control	C/C	G/G	G/G	G/G	A/G	T/T
Control	C/T	G/C	G/A	G/C	A/G	T/T
Control	C/C	G/G	G/G	G/G	G/G	T/T
Control	C/C	G/G	G/G	G/G	A/A	T/T
Control	C/T	G/C	G/A	G/C	A/G	T/T
Control	C/T	G/C	G/A	G/C	A/G	T/T
Control	C/T	G/C	G/A	G/G	A/G	T/T
Control	C/C	G/G	G/G	G/G	G/G	T/T
Control	C/T	G/C	G/A	G/G	A/A	T/T
Control	C/T	G/C	G/A	G/C	A/G	T/T
Control	C/C	G/G	G/G	G/G	A/G	T/T
Control	C/T	G/C	G/A	G/C	A/G	T/T
Control	C/T	G/C	G/A	G/G	A/G	T/T
Control	C/T	G/C	G/A	G/C	A/G	T/T
Control	C/T	G/C	G/A	G/G	G/G	T/T
Control	C/C	G/G	G/G	G/G	A/G	T/T
Control	C/T	G/C	G/A	G/G	A/G	T/T
Control	C/C	G/G	G/G	G/G	A/A	T/T
Control	C/C	G/G	G/G	G/G	A/G	T/T
Control	C/C	G/G	G/G	G/G	A/G	T/T
Control	C/C	G/G	G/G	G/G	G/G	T/T
Control	C/T	G/C	G/A	G/G	G/G	T/T
Control	C/T	G/C	G/A	G/G	A/A	T/T
Control	C/T	G/C	G/A	G/G	A/G	T/T
Control	C/T	G/C	G/A	G/G	A/A	T/T
Control	C/C	G/G	G/G	G/G	A/A	T/T
Control	C/T	G/C	G/A	G/G	A/A	T/T
Control	C/C	G/G	G/G	G/G	A/G	T/T
Control	C/T	G/C	G/A	G/C	A/G	T/T
Control	C/C	G/G	G/G	G/C	A/G	C/C
Control	C/C	G/G	G/G	G/C	A/G	C/T
Control	C/C	G/G	G/G	G/C	A/G	C/T
Control	C/C	G/G	G/G	G/G	A/A	C/T
Control	C/C	G/G	G/G	G/G	A/G	C/T
Control	C/C	G/G	G/G	G/C	A/G	C/T
Control	C/T	G/C	G/A	G/C	A/G	C/T
Control	C/T	G/C	G/A	G/C	A/G	C/T
Control	C/C	G/G	G/G	G/C	A/G	C/T
Control	C/T	G/C	G/A	G/G	A/G	C/T
Control	C/C	G/G	G/G	G/C	A/G	C/T
Control	C/C	G/G	G/G	G/C	A/G	C/T
Control	C/T	G/C	G/A	G/G	A/A	C/T
Control	C/T	G/C	G/A	G/G	G/G	C/T
Control	C/T	G/C	G/A	C/C	A/G	C/T
Control	C/T	G/C	G/A	G/C	A/G	C/T
Control	C/C	G/G	G/G	G/C	A/G	C/T
Control	C/C	G/G	G/G	G/G	A/G	C/T
Control	C/C	G/G	G/G	C/C	A/G	C/T
Control	C/C	G/G	G/G	G/G	A/G	C/T
Control	C/C	G/G	G/G	G/C	A/G	C/T
Control	C/C	G/G	G/G	G/G	A/G	C/T
Control	C/T	G/C	G/A	G/G	A/G	C/T
Control	C/C	G/G	G/G	G/G	A/A	C/T
Control	C/C	G/G	G/G	G/G	A/A	C/T
Control	C/T	G/C	G/A	G/G	A/G	C/T
Control	C/T	G/C	G/A	G/C	A/G	C/T
Control	C/C	G/G	G/G	G/G	A/G	C/T
Control	C/C	G/G	G/G	G/G	A/G	C/T
Control	C/C	G/G	G/G	G/C	A/G	C/T
Control	C/T	G/C	G/A	G/G	A/G	C/T
Control	C/C	G/G	G/G	G/C	A/G	C/T
Control	C/C	G/G	G/G	G/G	A/G	C/T
Control	C/C	G/G	G/G	G/G	A/G	C/T
Control	C/C	G/G	G/G	G/G	A/G	C/T
Control	C/C	G/G	G/G	G/G	A/G	C/T
Control	C/T	G/C	G/A	G/G	A/A	C/T
Control	C/C	G/G	G/G	G/C	A/G	C/T
Control	C/T	G/C	G/A	G/C	A/G	C/T
Control	C/T	G/C	G/A	G/C	A/G	C/T
Control	C/T	G/C	G/A	G/G	A/G	C/T
Control	C/T	G/C	G/A	C/C	A/G	C/T
Control	C/T	G/C	G/A	G/C	A/G	C/T
Control	C/C	G/G	G/G	G/G	A/G	C/T
Control	C/C	G/G	G/G	G/G	A/G	C/T
Control	C/C	G/G	G/G	G/G	A/G	C/T
Control	C/C	G/C	G/A	G/C	A/G	C/T
Control	C/C	G/G	G/G	G/G	A/G	C/T
Control	C/C	G/G	G/G	G/G	A/G	C/T
Control	C/C	G/G	G/G	G/G	A/G	C/T
Control	C/C	G/G	G/G	G/C	A/G	C/T
Control	C/C	G/G	G/G	G/G	A/A	C/T
Control	C/C	G/C	G/A	G/G	A/A	C/T
Control	C/C	G/C	G/A	G/G	A/G	C/T
Control	C/C	G/C	G/A	G/G	A/G	C/T
Control	C/C	G/C	G/A	G/G	A/A	C/T
Control	C/C	G/C	G/A	G/G	G/G	C/T
Control	C/C	G/G	G/G	G/G	A/G	C/T
Control	C/C	G/G	G/G	G/G	A/A	C/T
Control	C/C	G/C	G/A	G/C	A/G	C/T
Control	C/C	G/C	G/A	G/G	A/G	C/T
Control	C/C	G/G	G/G	G/G	A/G	C/T
Control	C/C	G/G	G/G	G/G	A/G	C/T
Control	C/C	G/G	G/G	G/G	A/G	C/T
Control	C/C	G/G	G/G	G/G	A/A	C/T
Control	C/C	G/C	G/A	G/C	A/G	C/T
Control	C/C	G/C	G/A	G/C	A/G	C/T
Control	C/C	G/C	G/A	G/G	A/A	C/T
Control	C/C	G/C	G/A	G/C	A/G	C/T
Control	C/C	G/C	G/A	G/C	A/G	C/T
Control	C/C	G/G	G/G	G/C	A/G	C/T
Control	C/C	G/C	G/A	G/C	A/G	C/T
Control	C/C	G/G	G/G	G/G	A/G	C/T
Control	C/C	G/C	G/A	G/G	A/A	C/T
Control	C/C	G/G	G/G	G/C	A/G	C/T
Control	C/T	G/C	G/A	G/G	G/G	C/T
Control	C/C	G/G	G/G	C/C	A/G	C/T
Control	C/T	G/C	G/A	G/C	A/G	C/T
Control	C/C	G/G	G/G	G/C	A/G	C/T
Control	C/C	G/G	G/G	G/G	A/G	C/T
Control	C/T	G/C	G/A	G/G	A/G	C/T
Control	C/T	G/C	G/A	G/G	G/G	C/T
Control	C/C	G/G	G/G	G/G	A/G	C/T
Control	C/C	G/G	G/G	G/G	A/A	C/T
Control	C/T	G/C	G/A	G/C	A/G	C/T
Control	C/C	G/G	G/G	G/G	A/A	C/T
Control	C/C	G/G	G/G	G/C	G/G	C/T
Control	C/T	G/C	G/A	G/G	G/G	C/T
Control	C/C	G/G	G/G	G/G	G/G	C/T
Control	C/T	G/C	G/A	G/G	G/G	C/T
Control	C/T	G/C	G/A	C/C	G/G	C/T
Control	C/C	G/G	G/G	G/G	G/G	C/T
Control	C/T	G/C	G/A	G/G	G/G	C/T
Control	C/C	G/G	G/G	G/G	G/G	C/T
Control	C/C	G/G	G/G	C/C	G/G	C/C
Control	C/C	G/G	G/G	G/G	G/G	C/C
Control	C/T	G/C	G/A	C/C	G/G	C/C
Control	C/C	G/G	G/G	G/G	G/G	C/C
Control	C/C	G/G	G/G	G/G	G/G	C/C
Control	C/C	G/G	G/G	G/G	G/G	C/C
Control	C/C	G/G	G/G	G/G	G/G	C/C
Control	C/C	G/G	G/G	G/C	G/G	C/C
Control	C/C	G/G	G/G	G/C	G/G	C/C
Control	C/T	G/C	G/A	G/C	G/G	C/C
Control	C/C	G/G	G/G	G/G	G/G	C/C
Control	C/C	G/G	G/G	G/G	G/G	C/C
Control	C/C	G/G	G/G	G/C	G/G	C/C
Control	C/C	G/G	G/G	G/G	G/G	C/C
Control	C/T	G/C	G/A	G/C	G/G	C/C
Control	C/C	G/G	G/G	G/G	G/G	C/C
Control	C/T	G/C	G/A	C/C	G/G	C/C
Control	C/C	G/G	G/G	G/G	G/G	C/C
Control	C/C	G/G	G/G	G/G	G/G	C/C
Control	C/C	G/G	G/G	G/G	G/G	C/C
Control	C/C	G/G	G/G	G/C	G/G	C/C
Control	C/T	G/C	G/A	G/C	G/G	C/C
Control	C/C	G/G	G/G	G/G	A/G	C/C
Control	C/C	G/G	G/G	G/G	A/G	C/T
Control	C/T	G/C	G/A	C/C	A/G	C/T
Control	C/C	G/G	G/G	G/G	A/G	C/T
Control	C/C	G/G	G/G	G/C	A/G	C/T
Control	C/T	G/C	G/A	G/C	A/G	C/T
Control	C/T	G/C	G/A	G/G	A/G	C/T
Control	C/C	G/G	G/G	G/C	A/G	C/T
Control	C/C	G/G	G/G	G/G	A/G	C/T
Control	C/T	G/C	G/A	G/C	A/G	C/T
Control	C/C	G/G	G/G	G/G	A/G	C/T
Control	C/C	G/G	G/G	G/G	A/G	C/T
Control	C/T	G/C	G/A	G/C	A/G	C/T
Control	C/T	G/C	G/A	G/G	A/G	C/T
Control	C/T	G/C	G/A	C/C	A/G	C/T
Control	C/T	G/C	G/A	G/C	A/G	C/T
Control	C/T	G/C	G/A	C/C	A/G	C/T
Control	C/T	G/C	G/A	G/C	A/G	C/T
Control	C/T	G/C	G/A	G/G	A/G	C/T
Control	C/T	G/C	G/A	G/C	A/G	C/T
Control	C/T	G/C	G/A	G/C	G/G	C/T
Control	C/T	G/C	G/A	G/C	G/G	C/T
Control	C/C	G/G	G/G	G/G	G/G	C/T
Control	C/C	G/G	G/G	G/G	G/G	C/T
Control	C/T	G/C	G/A	G/C	G/G	C/T
Control	C/C	G/G	G/G	G/C	G/G	C/T
Control	C/T	G/C	G/A	C/C	G/G	C/T
Control	C/C	G/G	G/G	G/G	G/G	C/T
Control	C/T	G/C	G/A	G/C	G/G	C/T
Control	C/T	G/C	G/A	G/C	G/G	C/T
Control	C/C	G/G	G/G	G/G	G/G	C/T
Control	C/T	G/C	G/A	C/C	G/G	C/C
Control	C/T	G/C	G/A	G/C	A/G	C/C
Control	C/T	G/C	G/A	G/C	A/G	C/C
Control	C/T	G/C	G/A	G/C	A/G	C/C
Control	C/C	G/G	G/G	G/G	A/G	C/C
Control	C/C	G/G	G/G	G/G	A/G	C/C
Control	C/C	G/G	G/G	G/C	A/G	C/C
Control	C/C	G/G	G/G	G/C	A/G	C/C
Control	C/C	G/G	G/G	G/G	A/G	C/C
Control	C/C	G/G	G/G	G/G	A/G	C/C
Control	C/T	G/C	G/A	G/C	A/G	C/C
Control	C/C	G/G	G/G	G/C	A/G	C/C
Control	C/C	G/G	G/G	G/G	A/G	C/C
Control	C/C	G/G	G/G	G/C	A/G	C/C
Control	C/C	G/G	G/G	G/G	A/G	C/C
Control	C/C	G/G	G/G	G/G	A/G	C/C
Control	C/C	G/G	G/G	G/C	G/G	T/T
Control	C/T	G/C	G/A	G/C	G/G	T/T
Control	C/C	G/G	G/G	G/C	G/G	T/T
Control	C/C	G/G	A/A	G/G	G/G	T/T
Control	C/C	G/G	A/A	G/G	G/G	T/T
Control	C/C	G/G	A/A	G/G	G/G	T/T
Control	C/C	G/G	A/A	G/G	G/G	T/T
Control	C/C	G/G	A/A	G/G	G/G	T/T
Control	C/C	G/G	A/A	G/G	G/G	T/T
Control	C/C	G/G	G/G	G/C	A/G	T/T
Control	C/C	G/G	G/G	G/C	A/G	T/T
Control	C/C	G/G	A/A	G/C	G/G	T/T
Control	C/C	G/G	A/A	G/C	G/G	T/T
Control	C/C	G/G	A/A	G/C	G/G	T/T
Control	C/C	G/G	A/A	G/C	A/A	T/T
Control	C/C	G/G	A/A	G/C	A/A	T/T
Control	C/T	G/C	G/A	G/C	A/G	T/T
Control	C/C	G/G	A/A	G/C	A/A	T/T
Control	C/C	G/G	A/A	G/C	G/G	T/T
Control	C/C	G/G	G/G	G/C	G/G	T/T
Control	C/C	G/G	G/G	G/C	G/G	T/T
Control	C/C	G/G	A/A	G/C	G/G	T/T
Control	C/C	G/G	G/G	G/G	G/G	T/T
Control	C/C	G/G	A/A	G/G	G/G	T/T
Control	C/C	G/G	G/G	G/C	A/G	T/T
Control	C/C	G/G	A/A	G/G	G/G	T/T
Control	C/C	G/G	A/A	G/G	G/G	T/T
Control	C/T	G/C	G/A	G/G	A/A	T/T
Control	C/C	G/G	A/A	G/G	G/G	T/T
Control	C/C	G/G	A/A	G/G	A/A	T/T
Control	C/C	G/G	A/A	G/G	G/G	T/T
Control	C/C	G/G	A/A	G/G	G/G	T/T
Control	C/C	G/G	A/A	G/G	G/G	T/T
Control	C/C	G/G	G/G	G/C	A/G	T/T
Control	C/C	G/G	A/A	G/G	G/G	T/T
Control	C/C	G/G	G/G	G/G	A/G	T/T
Control	C/C	G/G	A/A	G/G	G/G	T/T
Control	C/C	G/G	A/A	G/G	G/G	T/T
Control	C/C	G/G	A/A	G/G	G/G	T/T
Control	C/C	G/G	A/A	G/G	A/A	T/T
Control	C/C	C/C	A/A	G/G	G/G	T/T
Control	C/T	G/C	G/A	G/C	A/G	T/T
Control	T/T	C/C	A/A	G/G	G/G	T/T
Control	C/C	G/G	A/A	G/G	G/G	T/T
Control	C/C	G/G	G/G	G/G	A/G	T/T
Control	C/C	G/G	A/A	G/G	G/G	T/T
Control	C/C	G/G	A/A	G/G	G/G	T/T
Control	C/C	G/G	A/A	G/G	G/G	T/T
Control	C/T	G/C	G/A	G/G	G/G	T/T
Control	C/C	G/G	A/A	G/G	G/G	T/T
Control	C/C	G/G	A/A	G/G	G/G	T/T
Control	C/T	G/C	G/A	G/G	A/A	T/T
Control	C/C	G/G	A/A	G/G	G/G	T/T
Control	C/C	G/G	A/A	G/G	G/G	T/T
Control	C/T	G/C	G/A	G/G	A/A	T/T
Control	C/C	G/G	A/A	G/G	A/A	T/T
Control	C/C	G/G	A/A	G/G	G/G	T/T
Control	C/C	G/G	A/A	G/G	A/A	T/T
Control	C/C	G/G	A/A	G/G	G/G	T/T
Control	C/C	G/G	A/A	G/G	G/G	T/T
Control	C/C	G/G	A/A	G/G	G/G	T/T
Control	C/C	G/G	A/A	G/G	G/G	T/T
Control	C/T	G/C	G/A	G/G	A/G	T/T
Control	C/T	G/C	G/A	C/C	A/G	T/T
Control	C/C	G/G	G/G	G/C	G/G	C/T
Control	C/T	G/C	G/A	G/G	G/G	C/T
Control	C/C	G/G	A/A	G/G	A/A	C/T
Control	C/T	G/C	G/A	G/G	A/A	C/T
Control	C/T	G/C	G/A	G/G	A/A	C/T
Control	C/T	G/C	G/A	G/G	G/G	C/T
Control	C/T	G/C	G/A	G/G	A/G	C/T
Control	C/T	G/C	G/A	G/C	A/G	C/T
Control	C/T	G/C	G/A	G/G	A/A	C/T
Control	C/C	G/G	G/G	G/G	G/G	C/T
Control	C/C	G/G	G/G	G/G	A/G	C/T
Control	C/C	G/G	G/G	G/C	A/G	C/T
Control	C/T	G/C	G/A	G/G	A/A	C/T
Control	C/C	G/G	G/G	G/G	G/G	C/T
Control	C/C	G/G	G/G	G/G	A/G	C/T
Control	C/T	G/C	G/A	G/C	A/G	C/T
Control	C/C	G/G	A/A	G/G	A/A	C/T
Control	C/C	G/G	G/G	G/C	A/G	C/T
Control	C/C	G/G	G/G	G/C	A/G	C/T
Control	C/C	G/G	G/G	G/G	A/G	C/T
Control	C/T	G/C	G/A	G/G	A/G	C/T
Control	C/C	G/G	G/G	G/G	A/A	C/T
Control	C/T	G/C	G/A	G/G	A/A	C/T
Control	C/C	G/G	G/G	G/C	G/G	C/T
Control	C/T	G/C	G/A	G/C	G/G	C/T
Control	C/C	G/G	G/G	G/G	G/G	C/T
Control	C/C	G/G	G/G	C/C	G/G	C/T
Control	C/C	G/G	G/G	G/G	G/G	C/T
Control	C/C	G/G	G/G	G/G	A/A	C/T
Control	C/T	G/C	G/A	G/G	A/A	C/T
Control	C/T	G/C	G/A	G/G	A/A	C/T
Control	C/C	G/G	G/G	G/C	G/G	C/T
Control	C/C	G/G	G/G	C/C	G/G	C/T
Control	C/T	G/C	G/A	G/C	G/G	C/T
Control	C/C	G/G	G/G	G/G	G/G	C/T
Control	C/T	G/C	G/A	G/C	G/G	C/T
Control	C/C	G/G	G/G	G/G	G/G	C/T
Control	C/C	G/G	G/G	G/G	G/G	C/T
Control	C/T	G/C	G/A	G/C	G/G	C/T
Control	C/T	G/C	G/A	G/G	A/A	C/T
Control	C/T	G/C	G/A	G/G	A/A	C/T
Control	C/T	G/C	G/A	G/G	A/A	C/T
Control	C/T	G/C	G/A	G/C	G/G	C/T
Control	C/T	G/C	G/A	G/C	G/G	C/T
Control	C/C	G/G	G/G	G/C	G/G	C/T
Control	C/C	G/G	G/G	G/G	G/G	C/T
Control	C/T	G/C	G/A	G/C	G/G	C/T
Control	C/C	G/G	G/G	G/G	G/G	C/T
Control	C/C	G/G	G/G	G/G	G/G	C/T
Control	C/C	G/G	G/G	G/G	A/A	C/T
Control	C/C	G/G	G/G	G/G	G/G	C/T
Control	C/C	G/G	G/G	G/G	G/G	C/T
Control	C/C	G/G	A/A	G/G	G/G	C/T
Control	C/C	G/G	A/A	G/G	G/G	C/T
Control	C/C	G/G	A/A	G/G	A/G	C/T
Control	T/T	G/G	A/A	G/C	A/G	C/T
Control	T/T	G/G	A/A	G/C	A/G	C/T
Control	T/T	G/G	A/A	G/C	A/G	C/T
Control	C/C	G/G	G/G	G/G	A/G	C/T
Control	C/C	G/G	G/G	G/C	A/G	C/T
Control	T/T	G/G	A/A	G/G	A/A	C/T
Control	T/T	G/G	A/A	G/G	G/G	C/T
Control	T/T	G/G	A/A	G/G	G/G	C/T
Control	T/T	G/G	A/A	G/G	G/G	C/T
Control	T/T	G/G	A/A	G/G	A/G	C/T
Control	C/C	G/G	G/G	G/G	A/G	C/T
Control	C/C	G/G	G/G	G/G	A/G	C/T
Control	C/T	G/C	G/A	G/G	A/A	C/T
Control	C/T	G/C	G/A	G/C	A/G	C/T
Control	C/T	G/C	G/A	G/G	A/A	C/T
Control	T/T	G/G	A/A	G/G	G/G	C/T
Control	C/T	G/C	G/A	G/G	G/G	C/T
Control	C/T	G/C	G/A	G/C	A/G	C/T
Control	C/T	G/C	G/A	G/G	G/G	C/T
Control	C/C	G/G	G/G	G/G	G/G	C/T
Control	C/T	G/C	G/A	G/C	A/G	C/T
Control	C/C	G/G	G/G	G/G	A/G	C/T
Control	T/T	G/G	A/A	G/G	A/A	C/T
Control	T/T	G/G	A/A	G/G	A/A	C/T
Control	T/T	G/G	A/A	G/G	A/G	C/T
Control	T/T	G/G	A/A	G/C	A/G	C/T
Control	T/T	G/G	A/A	G/C	A/G	C/T
Control	T/T	G/G	A/A	G/G	G/G	C/T
Control	T/T	G/G	A/A	G/G	A/A	C/T
Control	T/T	G/G	A/A	G/G	A/A	C/T
Control	C/C	G/G	G/G	G/C	A/G	C/T
Control	C/C	G/G	G/G	G/C	A/G	C/T
Control	T/T	G/G	A/A	C/C	A/G	C/T
Control	C/C	G/G	G/G	G/C	A/G	C/T
Control	T/T	G/G	A/A	G/C	A/G	C/T
Control	C/C	G/G	G/G	G/G	G/G	C/T
Control	C/T	G/C	G/A	G/G	A/A	C/T
Control	C/C	G/G	G/G	G/G	A/G	C/T
Control	C/T	G/C	G/A	G/C	A/G	C/T
Control	C/T	G/C	G/A	G/C	A/G	C/T
Control	C/T	G/C	G/A	G/C	A/G	C/T
Control	C/C	G/G	G/G	G/G	A/A	C/T
Control	C/C	G/G	G/G	G/C	A/G	C/T
Control	C/C	G/G	G/G	G/G	A/G	C/T
Control	C/C	G/G	G/G	G/G	A/A	C/T
Control	C/C	G/G	G/G	G/C	A/G	C/T
Control	C/C	G/G	G/G	G/G	A/A	C/T
Control	C/C	G/G	G/G	G/G	G/G	C/T
Control	C/C	G/G	G/G	G/G	A/A	C/T
Control	C/C	G/G	G/G	G/G	A/A	C/T
Control	C/C	G/G	G/G	G/G	A/A	C/T
Control	T/T	G/G	A/A	G/G	A/A	C/T
Control	C/C	G/G	G/G	G/C	A/G	C/T
Control	T/T	G/G	A/A	G/G	G/G	C/T
Control	C/C	G/G	G/G	G/G	A/A	C/T
Control	T/T	G/G	A/A	G/G	G/G	C/T
Control	T/T	G/G	A/A	G/C	A/G	C/T
Control	C/C	G/G	G/G	G/C	A/G	C/T
Control	T/T	G/G	A/A	G/G	A/G	C/T
Control	C/C	G/G	G/G	G/C	A/G	C/T
Control	C/C	G/G	G/G	G/G	A/G	C/T
Control	T/T	G/G	A/A	G/G	A/G	C/T
Control	C/C	G/G	G/G	G/G	A/A	C/T
Control	C/C	G/G	G/G	G/G	A/A	C/T
Control	C/C	G/G	G/G	G/G	A/A	C/T
Control	C/T	G/C	G/A	G/G	A/A	C/T
Control	C/T	G/C	G/A	G/G	A/G	C/T
Control	C/C	G/G	G/G	G/G	A/G	C/T
Control	C/T	G/C	G/A	G/G	A/G	C/T
Control	C/C	G/G	G/G	G/G	A/G	C/T
Control	C/C	G/G	G/G	G/G	A/A	C/T
Control	C/T	G/C	G/A	G/G	A/A	C/T
Control	C/T	G/C	G/A	G/G	A/A	C/T
Control	C/C	G/G	G/G	G/C	A/G	C/T
Control	C/C	G/G	G/G	G/G	A/G	C/T
Control	C/T	G/G	G/A	G/G	A/A	C/T
Control	C/C	G/G	G/G	G/G	A/G	C/T
Control	C/C	G/G	G/G	G/G	A/A	C/T
Control	C/C	G/G	G/G	G/C	A/G	C/T
Control	C/T	G/G	G/A	G/C	A/G	C/T
Control	C/C	G/G	G/G	G/C	A/G	C/T
Control	C/T	G/G	G/A	G/G	A/A	C/T
Control	C/C	G/G	G/G	G/C	A/G	C/T
Control	C/C	G/G	G/G	G/C	A/G	C/T
Control	C/C	G/G	G/G	G/G	A/G	C/T
Control	C/C	G/G	G/G	G/C	A/G	C/T
Control	C/T	G/G	G/A	G/G	A/A	C/T
Control	C/C	G/G	G/G	G/G	A/A	C/T
Control	C/T	G/G	G/A	G/G	A/A	C/T
Control	C/T	G/G	G/A	G/G	A/A	C/T
Control	C/T	G/G	G/A	G/G	A/G	C/T
Control	C/T	G/G	G/A	G/G	A/A	C/C
Control	C/T	G/G	G/A	G/G	A/G	C/C
Control	C/T	G/G	G/A	G/G	A/A	C/C
Control	C/T	G/G	G/A	G/G	A/A	C/C
Control	C/T	G/C	G/A	G/C	A/G	C/C
Control	C/T	G/C	G/A	G/G	A/G	C/C
Control	C/T	G/C	G/A	G/G	A/A	C/C
Control	C/T	G/C	G/A	G/G	A/G	C/C
Control	C/T	G/C	G/A	C/C	A/A	C/C
Control	C/C	G/G	G/G	G/G	A/G	C/C
Control	C/C	G/G	G/G	G/G	A/A	C/C
Control	C/C	G/G	G/G	G/G	A/G	C/C
Control	C/T	G/C	G/A	G/G	A/A	C/C
Control	C/C	G/G	G/G	G/G	A/G	C/C
Control	C/C	G/G	G/G	G/G	A/A	C/C
Control	C/T	G/G	G/A	G/G	A/G	C/C
Control	C/T	G/C	G/A	G/G	A/G	C/C
Control	C/T	G/C	G/A	G/C	A/G	C/C
Control	C/T	G/C	G/A	G/C	A/G	C/C
Control	C/C	G/G	G/G	G/G	A/G	C/C
Control	C/C	G/G	G/G	G/C	A/G	C/C
Control	C/T	G/G	G/A	G/G	A/G	C/C
Control	C/C	G/G	G/G	G/C	A/G	C/C
Control	C/T	G/G	G/A	C/C	A/G	C/C
Control	C/C	G/G	G/G	G/G	A/G	C/C
Control	C/T	G/G	G/A	G/C	A/G	C/C
Control	C/T	G/C	G/A	G/C	A/G	C/C
Control	C/C	G/G	G/G	G/G	A/G	C/C
Control	C/T	G/G	G/A	G/G	A/G	C/C
Control	C/T	G/C	G/A	G/C	A/G	C/C
Control	C/T	G/C	G/A	G/G	A/A	C/T
Control	C/C	G/G	G/G	G/G	A/G	C/T
Control	C/C	G/G	G/G	G/G	A/G	C/T
Control	C/C	G/G	G/G	G/G	A/G	C/T
Control	C/C	G/G	G/G	G/G	A/G	C/T
Control	C/C	G/G	G/G	G/C	A/G	C/T
Control	C/C	G/G	G/G	G/G	A/G	C/T
Control	C/C	G/G	G/G	G/G	A/A	C/T
Control	C/T	G/G	G/A	G/G	A/A	C/T
Control	C/T	G/C	G/A	G/C	A/G	C/T
Control	C/T	G/C	G/A	G/G	A/G	C/T
Control	C/T	G/C	G/A	G/G	A/G	C/T
Control	C/C	G/G	G/G	G/G	A/G	C/T
Control	C/C	G/G	G/G	G/G	A/G	C/T
Control	C/T	G/C	G/A	C/C	A/G	C/T
Control	C/C	G/G	G/G	G/G	A/G	C/T
Control	C/T	G/C	G/A	G/G	A/A	C/T
Control	C/T	G/C	G/A	G/C	A/G	C/T
Control	C/C	G/G	G/G	G/C	A/G	C/T
Control	C/T	G/C	G/A	G/C	A/G	C/T
Control	C/T	G/C	G/A	G/C	A/G	C/T
Control	C/T	G/G	G/A	G/G	A/G	C/C
Control	C/T	G/G	G/A	G/G	A/A	C/C
Control	C/T	G/G	G/A	G/G	A/G	C/C
Control	C/T	G/G	G/A	G/G	A/A	C/C
Control	C/T	G/G	G/A	G/G	A/G	C/C
Control	C/T	G/G	G/A	G/G	A/A	C/C
Control	C/T	G/G	G/A	G/G	A/G	C/C
Control	C/T	G/G	G/A	G/G	A/A	C/C
Control	C/T	G/G	G/A	G/G	A/A	C/C
Control	C/C	G/G	G/G	G/C	A/G	T/T
Control	C/C	G/G	G/G	G/C	A/G	T/T
Control	C/C	G/G	G/G	G/G	A/G	T/T
Control	C/C	G/G	G/G	G/G	A/G	T/T
Control	C/C	G/G	G/G	G/G	A/G	T/T
Control	C/T	G/C	G/A	G/G	A/G	T/T
Control	C/T	G/G	G/A	G/G	A/G	T/T
Control	C/C	G/G	G/G	G/G	A/G	T/T
Control	C/T	G/G	G/A	G/G	A/G	T/T
Control	C/C	G/G	G/G	G/G	A/G	T/T
Control	C/T	G/G	G/A	G/G	A/G	T/T
Control	C/C	G/G	G/G	G/G	A/G	T/T
Control	C/T	G/C	G/A	G/G	A/G	T/T
Control	C/T	G/G	G/A	G/G	A/G	T/T
Control	C/T	G/G	G/A	G/G	A/G	T/T
Control	C/T	G/G	G/A	G/G	A/G	T/T
Control	C/T	G/G	G/A	G/G	A/G	T/T
Control	C/T	G/G	G/A	G/G	A/G	T/T
Control	C/T	G/G	G/A	G/G	A/G	T/T
Control	C/C	G/G	G/G	G/G	A/G	T/T
Control	C/C	G/G	G/G	G/G	A/G	T/T
Control	C/T	G/C	G/A	G/G	A/G	T/T
Control	C/C	G/G	G/G	G/C	A/G	T/T
Control	C/C	G/G	G/G	G/G	A/G	T/T
Control	C/C	G/G	G/G	G/G	A/A	T/T
Control	C/T	G/G	G/A	G/G	A/G	T/T
Control	C/C	G/G	G/G	G/G	A/G	T/T
Control	C/C	G/G	G/G	G/G	A/G	T/T
Control	C/T	G/G	G/A	G/G	A/G	T/T
Control	T/T	G/G	G/A	G/G	A/G	T/T
Control	T/T	G/G	G/A	G/G	A/G	T/T
Control	C/C	G/G	G/A	G/G	A/G	T/T
Control	C/C	G/G	G/G	G/G	A/G	T/T
Control	C/C	G/G	G/G	G/G	A/G	T/T
Control	C/C	G/G	G/G	G/G	A/G	T/T
Control	T/T	G/G	G/A	G/G	A/G	T/T
Control	C/C	G/G	G/A	G/G	A/G	T/T
Control	C/C	G/G	G/G	G/G	A/G	T/T
Control	C/C	G/G	G/G	G/G	A/A	T/T
Control	C/C	G/G	G/G	G/G	A/A	T/T
Control	T/T	G/G	A/A	G/G	A/A	T/T
Control	T/T	G/G	G/A	G/G	A/A	T/T
Control	T/T	G/G	G/A	G/G	A/G	T/T
Control	C/C	G/G	G/A	G/G	A/G	T/T
Control	C/C	G/G	G/G	G/G	A/G	T/T
Control	C/C	G/G	G/A	G/G	A/G	T/T
Control	C/C	G/G	G/G	G/G	A/A	T/T
Control	T/T	G/G	G/A	G/G	A/G	T/T
Control	T/T	G/G	G/A	G/G	A/A	T/T
Control	C/C	G/G	G/G	G/G	A/G	T/T
Control	T/T	G/G	G/A	G/G	A/A	T/T
Control	T/T	G/G	G/A	G/G	A/G	T/T
Control	T/T	G/G	G/A	G/G	A/G	T/T
Control	T/T	G/G	G/A	G/G	A/A	T/T
Control	T/T	G/G	G/A	G/G	A/G	T/T
Control	T/T	G/G	G/A	G/G	A/G	T/T
Control	T/T	G/G	G/A	G/G	A/G	T/T
Control	C/C	G/G	G/G	G/G	A/G	T/T
Control	T/T	G/G	G/A	G/G	A/A	T/T
Control	T/T	G/G	G/A	G/G	A/A	T/T
Control	C/C	G/G	G/G	G/C	A/G	T/T
Control	T/T	G/G	G/A	G/G	A/A	T/T
Control	T/T	G/G	G/A	G/G	A/G	T/T
Control	C/C	G/G	G/G	G/G	A/G	T/T
Control	T/T	G/G	G/A	G/C	A/G	C/T
Control	T/T	G/G	G/A	G/C	A/G	C/T
Control	C/C	G/G	G/G	G/G	G/G	C/T
Control	T/T	G/G	G/A	G/G	A/G	C/T
Control	C/C	G/G	G/G	G/G	A/G	C/T
Control	C/C	G/G	G/G	G/C	A/G	C/T
Control	T/T	G/G	G/A	G/G	A/G	C/T
Control	T/T	G/G	G/A	G/C	A/G	C/T
Control	T/T	G/G	G/A	G/G	A/G	C/T
Control	T/T	G/G	G/A	G/G	A/G	C/T
EOCAD	C/C	G/G	G/A	G/G	A/A	C/T
EOCAD	C/C	G/G	G/A	G/G	A/A	C/T
EOCAD	C/C	G/G	G/A	G/G	A/A	C/T
EOCAD	C/C	G/G	G/A	G/G	A/A	T/T
EOCAD	C/C	G/G	G/A	G/G	A/A	C/T
EOCAD	C/C	G/G	G/A	G/G	A/A	C/T
EOCAD	C/C	G/G	G/A	G/G	A/A	T/T
EOCAD	C/C	G/G	G/A	G/G	G/G	T/T
EOCAD	C/C	G/G	G/A	G/G	A/A	C/T
EOCAD	C/C	G/G	G/A	G/G	A/A	C/T
EOCAD	C/C	G/G	G/A	G/G	A/A	C/T
EOCAD	C/C	G/G	G/A	G/G	A/A	T/T
EOCAD	C/C	G/G	G/A	G/G	A/A	T/T
EOCAD	C/C	G/G	G/A	G/G	A/A	C/T
EOCAD	C/C	G/G	G/A	G/C	A/G	T/T
EOCAD	C/C	G/G	G/A	G/G	A/A	C/T
EOCAD	C/C	G/G	G/A	G/G	A/A	T/T
EOCAD	C/C	G/G	G/A	G/G	A/A	T/T
EOCAD	C/C	G/G	G/A	G/G	A/A	T/T
EOCAD	C/T	G/C	G/A	G/G	A/A	C/T
EOCAD	C/T	G/C	G/A	G/G	A/A	C/T
EOCAD	C/T	G/C	G/A	G/G	A/A	C/T
EOCAD	C/T	G/C	G/A	G/G	A/A	C/T
EOCAD	C/C	G/G	G/A	G/G	A/A	T/T
EOCAD	C/T	G/C	G/A	G/G	A/A	C/T
EOCAD	C/C	G/G	G/A	G/G	A/A	T/T
EOCAD	C/C	G/G	G/A	G/G	A/A	T/T
EOCAD	C/C	G/G	G/A	G/C	A/G	T/T
EOCAD	C/T	G/C	G/A	G/G	A/A	C/T
EOCAD	C/C	G/G	G/A	G/G	A/A	T/T
EOCAD	C/T	G/C	G/A	G/G	A/A	C/T
EOCAD	C/C	G/G	G/A	G/G	G/G	T/T
EOCAD	C/C	G/G	G/A	G/G	G/G	T/T
EOCAD	C/C	G/G	G/A	G/G	G/G	T/T
EOCAD	C/T	G/C	G/A	G/G	G/G	C/T
EOCAD	C/C	G/G	G/A	G/G	A/G	T/T
EOCAD	C/C	G/G	G/A	G/G	A/G	T/T
EOCAD	C/T	G/C	G/A	G/G	G/G	C/T
EOCAD	C/T	G/C	G/A	G/G	G/G	C/T
EOCAD	C/C	G/G	G/A	G/G	A/G	T/T
EOCAD	C/C	G/G	A/A	G/C	A/G	T/T
EOCAD	C/T	G/C	G/A	G/G	A/G	C/T
EOCAD	C/C	G/G	G/A	G/C	A/G	T/T
EOCAD	C/C	G/G	G/A	G/G	A/A	C/T
EOCAD	C/C	G/G	G/A	G/G	A/A	C/T
EOCAD	C/T	G/C	G/A	G/G	G/G	C/T
EOCAD	C/T	G/C	G/A	G/G	G/G	C/T
EOCAD	C/C	G/G	A/A	G/G	G/G	T/T
EOCAD	C/T	G/C	G/A	G/G	G/G	C/T
EOCAD	C/T	G/C	G/A	G/C	A/G	C/T
EOCAD	C/C	G/G	A/A	G/C	A/G	C/C
EOCAD	C/C	G/G	A/A	G/G	A/G	C/C
EOCAD	C/C	G/G	G/A	G/C	A/G	C/C
EOCAD	C/T	G/C	G/A	G/G	A/G	C/T
EOCAD	C/C	G/G	G/A	G/C	A/G	T/T
EOCAD	C/T	G/C	G/A	G/G	G/G	C/T
EOCAD	C/C	G/G	A/A	G/G	G/G	T/T
EOCAD	C/C	G/G	A/A	G/G	G/G	T/T
EOCAD	C/C	G/G	A/A	G/G	A/A	C/T
EOCAD	C/T	G/C	G/A	G/G	G/G	T/T
EOCAD	C/C	G/G	A/A	G/G	G/G	T/T
EOCAD	C/C	G/G	A/A	G/C	A/G	C/C
EOCAD	C/C	G/G	A/A	G/G	A/G	C/C
EOCAD	C/C	G/G	A/A	G/C	A/G	C/C
EOCAD	C/C	G/G	A/A	G/G	A/G	C/C
EOCAD	C/C	G/G	A/A	G/G	A/G	C/C
EOCAD	C/C	G/G	A/A	G/G	A/G	C/C
EOCAD	C/C	G/G	A/A	G/C	A/G	T/T
EOCAD	C/C	G/G	A/A	G/G	A/A	C/T
EOCAD	C/C	G/G	A/A	G/G	A/G	T/T
EOCAD	C/C	G/G	A/A	G/G	A/A	T/T
EOCAD	C/C	G/G	A/A	G/G	A/G	C/C
EOCAD	C/T	G/C	G/A	G/G	G/G	C/T
EOCAD	C/C	G/G	A/A	G/G	G/G	T/T
EOCAD	C/C	G/G	A/A	G/G	G/G	T/T
EOCAD	C/C	G/G	A/A	G/G	G/G	T/T
EOCAD	C/C	G/G	A/A	G/G	G/G	T/T
EOCAD	C/T	G/C	G/A	G/G	G/G	C/T
EOCAD	C/C	G/G	A/A	G/G	G/G	T/T
EOCAD	C/C	G/G	A/A	G/G	A/G	C/C
EOCAD	C/C	G/G	A/A	G/C	A/G	C/C
EOCAD	C/C	G/G	A/A	G/G	A/G	T/T
EOCAD	C/C	G/G	A/A	G/G	A/G	C/C
EOCAD	C/C	G/G	A/A	G/G	A/G	C/C
EOCAD	C/C	G/G	G/G	G/C	A/G	C/C
EOCAD	C/T	G/C	G/A	G/G	A/G	C/T
EOCAD	C/C	G/G	G/G	G/G	A/G	C/C
EOCAD	C/C	G/G	G/G	G/G	A/G	C/C
EOCAD	C/T	G/C	G/A	G/G	A/G	C/T
EOCAD	C/C	G/G	G/G	G/G	A/A	C/T
EOCAD	C/C	G/G	G/G	G/G	A/A	C/T
EOCAD	C/C	G/G	G/G	G/G	G/G	T/T
EOCAD	C/T	G/C	G/A	G/C	A/G	C/T
EOCAD	C/C	G/G	G/G	G/G	A/A	C/T
EOCAD	C/C	G/G	G/G	G/G	A/A	C/T
EOCAD	C/C	G/G	G/G	G/G	A/A	C/T
EOCAD	C/C	G/G	G/G	G/G	A/A	C/T
EOCAD	C/C	G/G	G/G	G/C	A/G	T/T
EOCAD	C/C	G/G	G/G	G/G	A/A	T/T
EOCAD	C/C	G/G	G/G	G/G	A/A	T/T
EOCAD	C/C	G/G	G/G	G/G	A/A	T/T
EOCAD	C/C	G/G	G/G	G/G	A/A	T/T
EOCAD	C/C	G/G	G/G	G/G	G/G	T/T
EOCAD	C/C	G/G	G/G	G/G	A/G	T/T
EOCAD	C/C	G/G	G/G	G/G	A/A	C/T
EOCAD	C/T	G/C	G/A	G/G	G/G	C/T
EOCAD	T/T	G/G	G/G	G/G	G/G	T/T
EOCAD	C/T	G/C	G/A	G/G	G/G	C/T
EOCAD	T/T	G/G	G/G	G/G	G/G	T/T
EOCAD	T/T	G/G	G/G	G/G	G/G	T/T
EOCAD	C/T	G/C	G/A	G/G	G/G	C/T
EOCAD	T/T	G/G	G/G	G/G	G/G	T/T
EOCAD	T/T	G/G	G/G	G/G	G/G	T/T
EOCAD	C/T	G/C	G/A	G/G	G/G	C/T
EOCAD	T/T	G/G	G/G	G/G	G/G	T/T
EOCAD	C/C	G/G	G/G	G/G	G/G	T/T
EOCAD	C/C	G/G	G/G	G/G	G/G	T/T
EOCAD	C/T	G/C	G/A	G/G	G/G	T/T
EOCAD	C/C	G/G	G/G	G/G	G/G	T/T
EOCAD	C/C	G/G	G/G	G/G	G/G	T/T
EOCAD	C/T	G/C	G/A	G/G	G/G	C/T
EOCAD	C/C	G/G	G/G	G/G	G/G	T/T
EOCAD	C/T	G/C	G/A	G/G	G/G	C/T
EOCAD	C/T	G/C	G/A	G/G	G/G	C/T
EOCAD	C/C	G/G	G/G	G/G	A/A	T/T
EOCAD	C/T	G/C	G/A	G/G	A/A	C/T
EOCAD	C/T	G/C	G/A	G/G	A/A	C/T
EOCAD	C/C	G/G	G/G	G/G	A/A	T/T
EOCAD	C/T	G/C	G/A	G/G	A/A	C/T
EOCAD	C/C	G/G	G/G	G/G	A/A	T/T
EOCAD	C/C	G/G	G/G	G/G	A/A	T/T
EOCAD	C/C	G/G	G/G	G/G	A/A	T/T
EOCAD	C/C	G/G	G/G	G/G	A/A	T/T
EOCAD	C/C	G/G	G/G	G/G	A/A	T/T
EOCAD	C/C	G/G	G/G	G/C	A/G	C/C
EOCAD	C/C	G/G	G/G	G/C	A/G	C/C
EOCAD	C/T	G/C	G/A	G/C	A/G	C/T
EOCAD	C/T	G/C	G/A	G/C	A/G	C/T
EOCAD	C/T	G/C	G/A	G/C	A/G	C/T
EOCAD	C/C	G/G	G/G	G/G	A/G	C/C
EOCAD	C/C	G/G	G/G	G/G	A/G	C/C
EOCAD	C/C	G/G	G/G	G/C	A/G	C/C
EOCAD	C/T	G/C	G/A	G/G	A/G	C/T
EOCAD	C/C	G/G	G/G	G/G	A/G	C/C
EOCAD	C/T	G/C	G/A	G/C	A/G	C/T
EOCAD	C/C	G/G	G/G	G/G	A/G	C/C
EOCAD	C/C	G/G	G/G	G/G	A/G	C/C
EOCAD	C/C	G/G	G/G	G/C	A/G	C/C
EOCAD	C/C	C/C	A/A	G/G	A/G	T/T
EOCAD	C/C	G/G	G/G	G/C	A/G	C/T
EOCAD	C/T	G/C	G/A	G/G	A/G	C/T
EOCAD	C/C	C/C	A/A	G/G	G/G	T/T
EOCAD	C/T	G/C	G/A	G/G	A/G	C/T
EOCAD	C/C	G/G	G/G	G/G	A/G	C/C
EOCAD	C/C	G/G	G/G	G/G	A/G	C/C
EOCAD	C/C	G/G	G/G	G/G	A/G	C/C
EOCAD	C/T	G/C	G/A	G/C	A/G	C/T
EOCAD	C/C	G/G	G/G	G/C	A/G	T/T
EOCAD	C/C	G/G	G/G	G/G	A/A	T/T
EOCAD	C/C	G/G	G/G	G/G	A/A	T/T
EOCAD	C/T	G/C	G/A	G/G	G/G	C/T
EOCAD	T/T	C/C	A/A	G/G	A/G	T/T
EOCAD	T/T	G/G	A/A	G/G	A/A	C/T
EOCAD	C/C	G/G	G/G	G/G	A/A	C/T
EOCAD	C/C	G/G	G/G	G/G	A/A	C/T
EOCAD	T/T	G/G	G/G	G/G	A/A	T/T
EOCAD	C/C	G/G	G/G	G/G	A/A	T/T
EOCAD	C/T	G/C	G/A	G/G	A/A	C/T
EOCAD	C/C	G/G	G/G	G/G	G/G	T/T
EOCAD	C/T	G/C	G/A	G/G	A/G	C/T
EOCAD	C/T	G/C	G/A	G/G	G/G	C/T
EOCAD	C/T	G/C	G/A	G/G	A/G	C/T
EOCAD	C/C	G/G	G/G	G/G	G/G	T/T
EOCAD	C/T	G/C	G/A	G/G	G/G	C/T
EOCAD	C/C	G/G	G/G	G/G	G/G	T/T
EOCAD	C/C	G/G	G/G	G/G	A/A	T/T
EOCAD	C/T	G/C	G/A	G/G	A/A	C/T
EOCAD	C/C	G/G	G/G	G/G	A/A	C/T
EOCAD	C/T	G/C	G/A	G/G	A/A	C/T
EOCAD	C/C	G/G	G/G	G/G	A/A	T/T
EOCAD	C/T	G/C	G/A	G/G	A/A	C/T
EOCAD	C/C	G/G	G/G	G/G	A/A	T/T
EOCAD	C/C	G/G	G/G	G/G	A/A	T/T
EOCAD	T/T	C/C	A/A	G/G	A/A	T/T
EOCAD	C/C	G/G	G/G	G/G	A/A	T/T
EOCAD	C/C	G/G	G/G	G/G	A/A	T/T
EOCAD	C/T	G/C	G/A	G/G	A/A	C/T
EOCAD	C/C	G/G	G/G	G/G	A/A	T/T
EOCAD	C/T	G/C	G/A	G/G	A/A	T/T
EOCAD	C/C	G/G	G/G	G/G	A/A	T/T
EOCAD	C/T	G/C	G/A	G/G	A/A	C/T
EOCAD	C/C	G/G	G/G	G/G	A/A	T/T
EOCAD	C/T	G/C	G/A	G/G	A/A	C/T
EOCAD	C/C	G/G	G/G	G/G	A/A	T/T
EOCAD	C/T	G/C	G/A	G/G	A/A	C/T
EOCAD	C/T	G/C	G/A	G/G	A/A	C/T
EOCAD	C/C	G/G	G/G	G/G	A/A	T/T
EOCAD	C/T	G/C	G/A	G/C	A/G	C/T
EOCAD	T/T	C/C	A/A	G/G	G/G	T/T
EOCAD	C/C	G/G	G/G	C/C	A/G	C/C
EOCAD	C/C	G/G	G/G	G/G	A/G	C/C
EOCAD	C/C	G/G	G/G	C/C	A/G	C/C
EOCAD	C/T	G/C	G/A	C/C	A/G	C/T
EOCAD	C/C	G/G	G/G	C/C	A/G	C/C
EOCAD	T/T	C/C	A/A	C/C	A/G	T/T
EOCAD	C/C	G/G	G/G	G/G	A/G	C/T
EOCAD	C/C	G/G	G/G	G/C	A/G	C/C
EOCAD	C/T	G/C	G/A	G/C	A/G	C/T
EOCAD	C/T	G/C	G/A	G/C	A/G	C/T
EOCAD	C/C	G/G	G/G	G/G	A/A	T/T
EOCAD	C/C	G/G	G/G	G/G	G/G	T/T
EOCAD	C/T	G/C	G/A	G/C	A/G	C/T
EOCAD	C/C	G/G	G/G	G/G	A/A	C/T
EOCAD	C/C	G/G	G/G	G/G	A/A	T/T
EOCAD	C/C	G/G	G/G	G/G	G/G	T/T
EOCAD	C/C	G/G	G/G	G/G	G/G	T/T
EOCAD	C/C	G/G	G/G	G/G	G/G	T/T
EOCAD	C/C	G/G	G/G	G/C	A/G	T/T
EOCAD	C/C	G/G	G/G	G/G	G/G	T/T
EOCAD	C/C	G/G	G/G	G/G	A/G	C/C
EOCAD	C/C	G/G	G/G	G/G	G/G	T/T
EOCAD	C/C	G/G	G/G	G/G	G/G	T/T
EOCAD	C/C	G/G	G/G	G/G	A/A	T/T
EOCAD	C/C	G/G	G/G	G/G	G/G	T/T
EOCAD	C/C	G/G	G/G	G/G	G/G	T/T
EOCAD	C/C	G/G	G/G	G/G	G/G	T/T
EOCAD	C/T	G/C	G/A	G/G	G/G	C/T
EOCAD	C/C	G/G	G/G	G/G	G/G	T/T
EOCAD	C/T	G/C	G/A	G/G	G/G	C/T
EOCAD	C/C	G/G	G/G	G/G	G/G	T/T
EOCAD	C/T	G/C	G/A	G/G	G/G	C/T
EOCAD	C/T	G/C	G/A	G/G	G/G	C/T
EOCAD	C/T	G/C	G/A	G/G	G/G	C/T
EOCAD	C/C	G/G	G/G	G/G	G/G	T/T
EOCAD	C/C	G/G	G/G	G/G	G/G	T/T
EOCAD	C/C	G/G	G/G	G/G	G/G	T/T
EOCAD	C/T	G/C	G/A	G/G	G/G	C/T
EOCAD	C/C	G/G	G/G	G/G	G/G	T/T
EOCAD	C/C	G/G	G/G	G/G	G/G	T/T
EOCAD	C/C	G/G	G/G	G/G	G/G	T/T
EOCAD	C/C	G/G	G/G	G/G	G/G	T/T
EOCAD	C/T	G/C	G/A	G/G	G/G	C/T
EOCAD	T/T	C/C	A/A	G/G	G/G	T/T
EOCAD	C/C	G/G	G/G	G/G	G/G	T/T
EOCAD	C/T	G/C	G/A	G/G	G/G	C/T
EOCAD	T/T	C/C	A/A	G/G	G/G	T/T
EOCAD	T/T	C/C	A/A	G/C	A/G	T/T
EOCAD	C/C	G/G	G/G	G/G	A/G	C/C
EOCAD	C/C	G/G	G/G	G/G	A/G	C/C
EOCAD	C/C	G/G	G/G	G/C	A/G	C/C
EOCAD	C/T	G/C	G/A	G/G	A/G	C/T
EOCAD	T/T	C/C	A/A	G/C	A/G	T/T
EOCAD	C/C	G/G	G/G	G/C	A/G	C/C
EOCAD	C/C	G/G	G/G	G/C	A/G	T/T
EOCAD	C/T	G/C	G/A	G/G	A/G	C/T
EOCAD	T/T	C/C	A/A	G/C	G/G	T/T
EOCAD	C/C	G/G	G/G	G/G	G/G	T/T
EOCAD	T/T	C/C	A/A	G/C	A/G	T/T
EOCAD	C/C	G/G	G/G	G/G	A/A	C/T
EOCAD	C/C	G/G	G/G	G/C	A/G	T/T
EOCAD	C/C	G/G	G/G	G/G	A/A	T/T
EOCAD	C/C	G/G	G/G	G/G	A/A	T/T
EOCAD	C/T	G/C	G/A	G/G	A/A	C/T
EOCAD	C/T	G/C	G/A	G/G	G/G	C/T
EOCAD	C/C	G/G	G/G	G/G	G/G	T/T
EOCAD	C/C	G/G	G/G	G/C	A/G	T/T
EOCAD	C/C	G/G	G/G	G/G	G/G	T/T
EOCAD	C/T	G/C	G/A	G/G	A/G	C/T
EOCAD	C/T	G/C	G/A	G/G	G/G	C/T
EOCAD	C/T	G/C	G/A	G/G	G/G	C/T
EOCAD	C/C	G/G	G/G	G/G	A/A	T/T
EOCAD	C/T	G/C	G/A	G/G	A/A	C/T
EOCAD	C/T	G/C	G/A	G/G	G/G	T/T
EOCAD	C/T	G/C	G/A	G/G	G/G	C/T
EOCAD	C/C	C/C	A/A	G/G	G/G	T/T
EOCAD	C/T	G/C	G/A	G/G	G/G	C/T
EOCAD	C/T	G/C	G/A	G/G	G/G	C/T
EOCAD	C/C	G/G	G/G	G/G	G/G	T/T
EOCAD	C/C	G/G	G/G	G/G	G/G	T/T
EOCAD	C/C	G/G	G/G	G/G	G/G	T/T
EOCAD	C/T	G/C	G/A	G/G	G/G	C/T
EOCAD	C/C	G/G	G/G	G/G	G/G	T/T
EOCAD	C/C	G/G	G/G	G/G	G/G	T/T
EOCAD	C/T	G/C	G/A	G/G	G/G	C/T
EOCAD	C/C	G/G	G/G	G/G	G/G	T/T
EOCAD	C/T	G/C	G/A	G/G	G/G	C/T
EOCAD	C/T	G/C	G/A	G/G	G/G	C/T
EOCAD	C/C	G/G	G/G	G/C	A/G	C/C
EOCAD	C/C	G/G	G/G	C/C	A/G	C/C
EOCAD	C/T	G/C	G/A	C/C	A/G	C/T
EOCAD	C/C	G/G	G/G	G/G	A/G	C/C
EOCAD	C/C	G/G	G/G	G/G	A/G	C/C
EOCAD	C/T	G/C	G/A	G/C	A/G	C/T
EOCAD	C/C	G/G	G/G	G/G	A/G	C/C
EOCAD	C/C	G/G	G/G	G/C	A/G	C/C
EOCAD	C/C	G/G	G/G	C/C	A/G	C/C
EOCAD	C/C	G/G	G/G	G/G	A/G	C/C
EOCAD	C/C	G/G	G/G	G/G	A/G	C/C
EOCAD	C/C	C/C	A/A	G/G	A/G	T/T
EOCAD	C/C	G/G	G/G	G/C	A/G	T/T
EOCAD	C/C	G/G	G/G	G/G	G/G	T/T
EOCAD	C/T	G/C	G/A	G/C	A/G	C/T
EOCAD	C/C	G/G	A/A	G/G	A/A	C/T
EOCAD	C/T	G/C	G/A	G/G	A/A	C/T
EOCAD	C/C	G/G	G/G	G/G	G/G	T/T
EOCAD	C/T	G/C	G/A	G/G	G/G	C/T
EOCAD	C/C	G/G	G/G	G/G	A/G	T/T
EOCAD	C/C	G/G	G/G	G/G	G/G	T/T
EOCAD	C/C	G/G	G/G	G/G	A/G	C/C
EOCAD	C/C	G/G	G/G	G/G	G/G	T/T
EOCAD	C/C	G/G	G/G	G/G	G/G	T/T
EOCAD	C/T	G/C	G/A	G/G	G/G	C/T
EOCAD	C/C	G/G	G/G	G/G	A/A	T/T
EOCAD	C/C	G/G	G/G	G/G	G/G	T/T
EOCAD	C/T	G/C	G/A	G/G	G/G	C/T
EOCAD	C/C	G/G	G/G	G/G	G/G	T/T
EOCAD	C/C	G/G	G/G	G/G	G/G	T/T
EOCAD	C/T	G/C	G/A	G/G	G/G	C/T
EOCAD	C/T	G/C	G/A	G/G	A/G	C/T
EOCAD	C/C	G/G	G/G	G/G	A/G	T/T
EOCAD	C/T	G/C	G/A	G/G	A/G	C/T
EOCAD	C/C	G/G	G/G	G/G	A/G	T/T
EOCAD	C/T	G/C	G/A	G/G	A/G	C/T
EOCAD	C/T	G/C	G/A	G/G	A/G	C/T
EOCAD	C/C	C/C	A/A	G/G	A/G	T/T
EOCAD	C/C	G/G	G/A	G/G	A/G	C/T
EOCAD	C/T	G/C	G/A	G/G	A/G	C/T
EOCAD	C/C	C/C	A/A	G/G	G/G	T/T
EOCAD	C/T	G/C	G/A	G/G	A/G	C/T
EOCAD	C/C	G/G	G/G	G/G	A/G	T/T
EOCAD	C/C	G/G	G/G	G/G	A/G	T/T
EOCAD	C/C	G/G	G/G	G/G	A/G	T/T
EOCAD	C/T	G/C	G/A	G/G	A/G	C/T
EOCAD	C/T	G/C	G/A	G/G	A/G	C/T
EOCAD	C/C	C/C	A/A	G/G	G/G	T/T
EOCAD	C/C	G/G	G/G	G/G	A/G	T/T
EOCAD	C/C	G/G	G/G	G/G	A/G	T/T
EOCAD	C/C	G/G	G/G	G/G	A/G	T/T
EOCAD	C/T	G/C	G/A	G/G	A/G	C/T
EOCAD	C/C	G/G	G/G	G/G	A/G	T/T
EOCAD	C/C	G/G	G/G	G/G	A/G	C/C
EOCAD	C/C	G/G	G/G	G/C	A/G	C/C
EOCAD	C/C	G/G	G/G	G/G	A/G	C/C
EOCAD	C/C	G/G	G/G	G/G	A/G	C/C
EOCAD	C/T	G/C	G/A	G/G	A/G	C/T
EOCAD	C/C	G/G	G/A	G/G	A/G	C/C
EOCAD	C/T	G/C	G/A	C/C	A/G	C/T
EOCAD	C/C	G/G	G/G	G/C	A/G	C/C
EOCAD	C/C	G/G	G/G	G/C	A/G	T/T
EOCAD	C/C	G/G	G/A	G/C	A/G	T/T
EOCAD	C/C	G/G	G/G	G/G	G/G	T/T
EOCAD	C/C	G/G	G/G	G/G	G/G	T/T
EOCAD	T/T	C/C	A/A	G/G	A/G	T/T
EOCAD	C/T	G/C	G/A	G/G	G/G	T/T
EOCAD	C/T	G/C	G/A	G/C	A/G	C/T
EOCAD	C/C	G/G	G/G	G/G	A/A	C/T
EOCAD	C/C	G/G	G/G	G/G	A/A	C/T
EOCAD	C/T	G/C	G/A	G/G	G/G	C/T
EOCAD	C/C	G/G	G/G	G/G	G/G	T/T
EOCAD	C/T	G/C	G/A	G/G	A/G	C/T
EOCAD	C/C	G/G	G/G	G/G	G/G	C/T
EOCAD	C/C	G/G	G/G	G/C	A/G	C/C
EOCAD	C/T	G/C	G/A	G/G	G/G	C/T
EOCAD	C/C	G/G	G/G	G/G	G/G	T/T
EOCAD	T/T	C/C	A/A	G/G	A/G	T/T
EOCAD	C/C	G/G	G/G	G/G	A/G	C/T
EOCAD	C/C	G/G	G/G	G/G	A/G	T/T
EOCAD	C/T	G/C	G/A	G/G	A/G	C/T
EOCAD	T/T	C/C	A/A	G/G	A/G	T/T
EOCAD	C/T	G/C	G/A	G/G	A/G	C/T
EOCAD	C/C	G/G	G/A	G/G	A/G	T/T
EOCAD	C/T	G/C	G/A	G/G	A/G	C/T
EOCAD	C/T	G/C	G/A	G/G	A/G	C/T
EOCAD	C/C	C/C	A/A	G/G	A/G	T/T
EOCAD	C/T	G/C	G/A	G/G	A/G	C/T
EOCAD	C/C	G/G	G/G	G/G	A/G	T/T
EOCAD	C/C	G/G	G/G	G/G	A/G	T/T
EOCAD	C/T	G/C	G/A	G/G	A/G	C/T
EOCAD	C/C	G/G	G/G	G/G	A/G	T/T
EOCAD	C/C	G/G	G/G	G/G	A/G	T/T
EOCAD	C/T	G/C	G/A	G/G	A/G	C/T
EOCAD	C/C	G/G	G/G	G/G	A/G	T/T
EOCAD	C/C	G/G	G/G	G/G	A/G	T/T
EOCAD	C/C	G/G	G/G	G/G	A/G	T/T
EOCAD	C/C	G/G	G/G	G/G	A/G	T/T
EOCAD	C/C	G/G	G/G	G/G	A/G	T/T
EOCAD	C/C	G/G	G/A	G/G	A/G	C/C
EOCAD	C/C	G/G	G/G	G/C	A/G	C/C
EOCAD	C/C	G/G	G/A	G/G	A/G	C/C
EOCAD	C/C	G/G	G/A	G/C	A/G	C/C
EOCAD	C/T	G/C	G/A	G/G	A/G	C/T
EOCAD	C/C	G/G	G/G	G/C	A/G	C/C
EOCAD	C/C	G/G	G/G	G/C	A/G	C/C
EOCAD	C/C	G/G	G/A	G/C	A/G	C/C
EOCAD	C/C	G/G	G/G	C/C	A/G	C/C
EOCAD	C/C	G/G	G/A	G/C	A/G	C/C
EOCAD	C/C	G/G	G/G	G/G	A/G	T/T
EOCAD	C/T	G/C	G/A	G/G	A/G	C/T
EOCAD	C/T	G/C	G/A	G/G	G/G	C/T
EOCAD	C/C	G/G	G/G	G/G	A/G	C/C
EOCAD	C/C	C/C	A/A	G/C	A/G	T/T
EOCAD	C/T	G/C	G/A	G/G	G/G	C/T
EOCAD	C/C	G/G	G/G	G/C	A/G	T/T
EOCAD	C/T	G/C	G/A	G/G	G/G	C/T
EOCAD	C/C	C/C	A/A	G/G	A/G	T/T
EOCAD	C/C	G/G	G/G	G/G	A/G	T/T
EOCAD	C/C	G/G	G/A	G/G	A/G	T/T
EOCAD	C/C	G/G	G/A	G/G	A/G	T/T
EOCAD	C/C	G/G	G/A	G/G	A/G	T/T
EOCAD	C/T	G/C	G/A	C/C	A/G	C/T
EOCAD	C/C	G/G	G/A	G/C	A/G	T/T
EOCAD	C/T	G/C	G/A	G/G	A/G	C/T
EOCAD	C/T	G/C	G/A	G/C	A/G	C/T
EOCAD	C/T	G/C	G/A	G/C	A/G	C/T
EOCAD	C/C	G/G	G/A	G/C	A/G	T/T
EOCAD	C/T	G/C	G/A	G/C	A/G	C/T
EOCAD	C/C	G/G	G/A	G/C	A/G	T/T
EOCAD	C/T	G/C	G/A	G/C	A/G	C/T
EOCAD	C/C	G/G	G/A	G/C	A/G	T/T
EOCAD	C/C	G/G	G/G	G/C	A/G	T/T
EOCAD	C/C	G/G	G/A	G/C	A/G	T/T
EOCAD	C/C	G/G	G/G	G/G	A/G	T/T
EOCAD	C/C	G/G	G/G	C/C	A/G	C/T
EOCAD	C/C	G/G	G/G	G/C	A/G	C/C
EOCAD	C/C	G/G	G/G	C/C	A/G	C/T
EOCAD	C/C	G/G	G/G	G/G	A/G	C/C
EOCAD	C/C	G/G	G/G	C/C	A/G	C/C
EOCAD	C/T	G/C	G/A	C/C	A/G	C/T
EOCAD	C/C	G/G	G/G	C/C	A/G	T/T
EOCAD	C/C	G/G	G/G	G/C	A/G	C/C
EOCAD	C/T	G/C	G/A	G/G	A/G	C/C
EOCAD	C/C	G/G	G/G	G/G	A/A	C/T
EOCAD	C/C	G/G	G/G	G/G	G/G	T/T
EOCAD	C/T	G/C	G/A	G/C	A/G	T/T
EOCAD	C/C	G/G	G/A	G/G	A/G	T/T
EOCAD	C/T	G/C	G/A	G/G	G/G	C/T
EOCAD	C/C	G/G	G/G	G/G	G/G	T/T
EOCAD	C/C	G/G	G/A	G/G	A/A	C/T
EOCAD	C/C	G/G	G/A	G/G	A/A	C/T
EOCAD	C/C	G/G	G/A	G/G	A/A	T/T
EOCAD	C/C	G/G	G/A	G/C	A/G	T/T
EOCAD	C/C	G/G	G/G	G/G	A/G	C/T
EOCAD	C/C	G/G	G/A	G/C	A/G	T/T
EOCAD	C/C	G/G	G/G	G/G	A/G	C/T
EOCAD	C/C	G/G	G/G	G/C	A/G	T/T
EOCAD	C/C	G/G	G/G	G/G	A/G	T/T
EOCAD	C/T	G/C	G/A	G/G	A/G	C/T
EOCAD	T/T	C/C	A/A	G/G	A/G	T/T
EOCAD	C/C	G/G	G/A	G/C	A/G	T/T
EOCAD	C/T	G/C	G/A	G/C	A/G	C/T
EOCAD	C/C	G/G	G/A	G/C	A/G	T/T
EOCAD	C/C	G/G	G/A	G/C	A/G	T/T
EOCAD	C/T	G/C	G/A	G/G	A/G	C/T
EOCAD	C/T	G/C	G/A	G/C	A/G	C/T
EOCAD	C/C	G/G	G/G	G/G	A/G	T/T
EOCAD	C/C	G/G	G/A	G/C	A/G	T/T
EOCAD	C/T	G/C	G/A	G/C	A/G	C/T
EOCAD	C/C	G/G	G/G	G/C	A/G	T/T
EOCAD	C/C	G/G	G/A	G/C	A/G	C/T
EOCAD	C/T	G/C	G/A	G/C	A/G	C/T
EOCAD	C/C	G/G	G/A	G/C	A/G	T/T
EOCAD	C/C	G/G	G/G	G/C	A/G	C/C
EOCAD	C/T	G/C	G/A	G/C	A/G	C/T
EOCAD	C/C	G/G	G/G	G/C	A/G	C/C
EOCAD	C/C	G/G	G/A	G/G	A/G	C/C
EOCAD	C/T	G/C	G/A	C/C	A/G	C/T
EOCAD	C/T	G/C	G/A	G/C	A/G	C/T
EOCAD	C/C	G/G	G/G	C/C	A/G	C/C
EOCAD	C/C	G/G	G/A	G/C	A/G	C/C
EOCAD	C/T	G/C	G/A	G/C	A/G	C/T
EOCAD	C/T	G/C	G/A	G/G	G/G	C/T
EOCAD	C/C	G/G	G/G	G/G	G/G	C/T
EOCAD	C/C	G/G	G/G	G/G	A/A	C/T
EOCAD	C/C	G/G	G/G	G/G	A/A	C/T
EOCAD	C/C	G/G	G/G	G/C	A/G	T/T
EOCAD	C/C	G/G	G/A	G/G	A/A	C/T
EOCAD	C/C	G/G	G/A	G/G	G/G	T/T
EOCAD	C/C	G/G	G/A	G/C	A/G	C/T
EOCAD	C/T	G/C	G/A	G/C	A/G	C/T
EOCAD	C/T	G/C	G/A	G/G	A/G	C/T
EOCAD	C/C	G/G	G/G	G/G	A/G	T/T
EOCAD	C/T	G/C	G/A	G/C	A/G	C/T
EOCAD	C/T	G/C	G/A	G/C	A/G	C/T
EOCAD	C/C	G/G	G/G	G/G	A/G	T/T
EOCAD	C/T	G/C	G/A	G/C	A/G	C/T
EOCAD	T/T	C/C	A/A	G/G	A/G	T/T
EOCAD	C/T	G/C	G/A	G/C	A/G	C/T
EOCAD	C/T	G/C	G/A	G/G	A/G	C/T
EOCAD	C/C	G/G	G/G	G/C	A/G	T/T
EOCAD	T/T	C/C	A/A	G/C	A/G	T/T
EOCAD	C/C	G/G	G/G	G/G	A/G	C/C
EOCAD	C/C	G/G	G/A	G/C	A/G	C/T
EOCAD	C/C	G/G	G/A	G/G	A/G	C/C
EOCAD	C/C	G/G	G/A	G/G	A/G	C/C
EOCAD	C/C	G/G	G/G	G/C	A/G	C/T
EOCAD	C/C	G/G	G/G	G/C	A/G	C/C
EOCAD	C/T	G/C	G/A	C/C	A/G	C/T
EOCAD	C/C	G/G	G/A	G/C	A/G	T/T
EOCAD	C/T	G/C	G/A	G/G	G/G	C/T
EOCAD	C/T	G/C	G/A	G/G	G/G	T/T
EOCAD	C/C	G/G	G/G	G/G	A/A	C/T
EOCAD	C/C	G/G	G/G	G/G	A/A	C/T
EOCAD	C/T	G/C	G/A	G/G	A/A	C/T
EOCAD	C/C	G/G	G/G	G/G	A/A	T/T
EOCAD	C/C	G/G	G/G	G/C	A/G	T/T
EOCAD	C/T	G/C	G/A	G/G	G/G	C/T
EOCAD	C/C	G/G	G/G	G/C	A/G	T/T
EOCAD	C/C	G/G	G/A	G/G	G/G	T/T
EOCAD	C/T	G/C	G/A	G/G	G/G	C/T
EOCAD	C/C	G/G	G/A	G/G	G/G	T/T
EOCAD	C/C	G/G	G/A	G/G	G/G	T/T
EOCAD	C/T	G/C	G/A	G/G	G/G	C/T
EOCAD	C/C	G/G	G/G	G/G	A/G	C/C
EOCAD	C/T	G/C	G/A	G/C	A/G	C/T
EOCAD	C/C	G/G	G/G	G/C	A/G	T/T
EOCAD	C/T	G/C	G/A	G/C	A/G	C/T
EOCAD	C/T	G/C	G/A	G/G	A/G	C/T
EOCAD	C/C	G/G	G/G	G/G	A/G	T/T
EOCAD	C/C	G/G	G/G	G/G	A/G	T/T
EOCAD	C/T	G/C	G/A	G/G	A/G	C/T
EOCAD	C/C	G/G	G/G	G/G	A/G	T/T
EOCAD	C/C	G/G	G/G	G/G	A/G	T/T
EOCAD	T/T	C/C	A/A	G/C	A/G	T/T
EOCAD	C/C	G/G	G/G	G/G	A/G	T/T
EOCAD	C/T	G/C	G/A	G/C	A/G	C/T
EOCAD	C/T	G/C	G/A	G/G	A/G	C/T
EOCAD	C/C	G/G	G/G	G/G	A/G	T/T
EOCAD	C/T	G/C	G/A	G/C	A/G	C/T
EOCAD	C/C	G/G	G/A	G/C	A/G	T/T
EOCAD	C/C	G/G	G/G	C/C	A/G	C/C
EOCAD	C/T	G/C	G/A	G/C	A/G	C/T
EOCAD	C/C	G/G	G/G	G/G	A/G	T/T
EOCAD	C/T	G/C	G/A	G/G	G/G	C/T
EOCAD	C/C	G/G	G/G	G/G	A/A	C/T
EOCAD	C/T	G/C	G/A	G/G	A/A	C/T
EOCAD	C/C	G/G	G/G	G/G	A/G	T/T
EOCAD	C/C	G/G	G/G	G/G	G/G	T/T
EOCAD	C/T	G/C	G/A	G/G	G/G	C/T
EOCAD	C/C	G/G	G/A	G/C	A/G	T/T
EOCAD	C/C	G/G	G/G	G/G	G/G	T/T
EOCAD	C/C	G/G	G/G	G/G	G/G	T/T
EOCAD	C/T	G/C	G/A	G/G	A/G	C/T
EOCAD	C/T	G/C	G/A	G/G	G/G	C/T
EOCAD	C/C	G/G	G/A	G/G	G/G	T/T
EOCAD	C/T	G/C	G/A	G/G	G/G	C/T
EOCAD	C/C	G/G	G/A	G/G	A/G	C/C
EOCAD	C/C	G/G	G/A	G/G	G/G	T/T
EOCAD	C/C	G/G	G/G	G/G	G/G	T/T
EOCAD	C/C	G/G	G/A	G/C	A/G	T/T
EOCAD	C/T	G/C	G/A	G/C	A/G	C/T
EOCAD	C/T	G/C	G/A	G/C	A/G	C/T
EOCAD	T/T	C/C	A/A	G/G	A/G	T/T
EOCAD	C/C	G/G	G/G	G/G	A/G	T/T
EOCAD	T/T	C/C	A/A	G/G	G/G	T/T
EOCAD	C/C	G/G	G/G	G/G	A/G	T/T
EOCAD	C/C	G/G	G/G	G/G	A/G	T/T
EOCAD	C/C	G/G	G/G	G/G	A/G	C/T
EOCAD	C/T	G/C	G/A	G/G	A/G	C/T
EOCAD	C/T	G/C	G/A	G/C	A/G	C/T
EOCAD	C/C	G/G	G/A	G/C	A/G	T/T
EOCAD	C/C	G/G	G/A	G/C	A/G	T/T
EOCAD	C/T	G/C	G/A	G/C	A/G	C/T
EOCAD	C/C	G/G	G/G	G/G	A/G	T/T
EOCAD	C/C	G/G	G/G	G/G	A/G	T/T
EOCAD	C/C	G/G	G/G	G/G	A/G	T/T
EOCAD	C/C	G/G	G/G	G/G	A/G	T/T
EOCAD	C/C	G/G	G/G	G/G	A/G	T/T
EOCAD	C/T	G/C	G/A	G/G	A/G	C/T
EOCAD	C/C	G/G	G/G	G/G	A/G	T/T
EOCAD	C/T	G/C	G/A	G/C	A/G	C/T
EOCAD	C/C	G/G	G/A	G/C	A/G	T/T
EOCAD	C/T	G/C	G/A	G/G	A/G	T/T
EOCAD	T/T	C/C	A/A	G/G	A/G	T/T
EOCAD	C/T	G/C	G/A	G/G	A/A	C/T
EOCAD	C/C	G/G	G/G	G/G	A/G	T/T
EOCAD	C/T	G/C	G/A	G/G	A/G	T/T
EOCAD	C/C	G/G	G/G	G/G	A/A	T/T
EOCAD	C/C	G/G	G/G	G/G	A/A	T/T
EOCAD	C/C	G/G	G/G	G/G	A/A	T/T
EOCAD	C/T	G/C	G/A	G/G	A/A	C/T
EOCAD	C/C	G/G	G/G	G/G	G/G	T/T
EOCAD	C/C	G/G	G/G	G/G	G/G	T/T
EOCAD	C/T	G/C	G/A	G/G	G/G	T/T
EOCAD	C/T	G/C	G/A	G/G	G/G	C/T
EOCAD	C/C	G/G	G/G	G/G	A/G	T/T
EOCAD	C/T	G/C	G/A	G/G	G/G	C/T
EOCAD	C/T	G/C	G/A	G/G	G/G	C/T
EOCAD	C/C	G/G	G/G	G/G	G/G	T/T
EOCAD	C/C	G/G	G/G	G/G	A/G	T/T
EOCAD	C/C	G/G	G/G	G/G	G/G	T/T
EOCAD	C/T	G/C	G/A	G/G	G/G	C/T
EOCAD	C/C	G/G	G/A	G/G	G/G	T/T
EOCAD	C/C	G/G	G/G	G/G	A/G	C/C
EOCAD	C/C	G/G	G/A	G/C	A/G	C/C
EOCAD	C/C	G/G	G/G	G/G	A/A	T/T
EOCAD	C/T	G/C	G/A	G/G	A/G	C/T
EOCAD	C/T	G/C	G/A	G/G	A/G	C/T
EOCAD	C/C	G/G	G/G	G/G	A/G	T/T
EOCAD	C/C	G/G	G/G	G/G	A/G	T/T
EOCAD	C/C	G/G	G/A	G/C	A/G	T/T
EOCAD	C/T	G/C	G/A	G/C	A/G	T/T
EOCAD	C/T	G/C	G/A	G/C	A/G	C/T
EOCAD	C/T	G/C	G/A	G/C	A/G	C/T
EOCAD	C/T	G/C	G/A	G/C	A/G	C/T
EOCAD	C/C	G/G	G/A	G/C	A/G	T/T
EOCAD	C/T	G/C	G/A	G/C	A/G	C/T
EOCAD	C/C	G/G	G/G	G/G	A/G	T/T
EOCAD	C/T	G/C	G/A	G/G	A/G	C/T
EOCAD	C/T	G/C	G/A	G/G	A/A	C/T
EOCAD	C/C	G/G	G/G	G/G	A/A	T/T
EOCAD	C/T	G/C	G/A	G/G	A/A	C/T
EOCAD	C/T	G/C	G/A	G/G	G/G	C/T
EOCAD	C/T	G/C	G/A	G/G	G/G	C/T
EOCAD	C/C	G/G	G/G	G/G	G/G	T/T
EOCAD	C/C	G/G	G/G	G/C	A/G	T/T
EOCAD	C/C	G/G	G/G	G/G	G/G	T/T
EOCAD	C/C	G/G	G/G	G/C	A/G	T/T
EOCAD	C/C	G/G	G/G	G/C	A/G	C/C
EOCAD	C/T	G/C	G/A	G/G	G/G	C/T
EOCAD	C/C	G/G	G/G	G/C	A/G	C/C
EOCAD	C/T	G/C	G/A	G/C	A/G	C/T
EOCAD	C/C	G/G	G/G	G/G	A/A	T/T
EOCAD	C/T	G/C	G/A	G/G	A/A	C/T
EOCAD	C/T	G/C	G/A	G/G	A/A	C/T
EOCAD	T/T	C/C	A/A	G/G	A/A	C/T
EOCAD	C/C	G/G	G/G	G/G	A/A	C/T
EOCAD	T/T	C/C	A/A	G/G	A/A	C/T
EOCAD	C/C	G/G	G/G	G/G	A/A	C/T
EOCAD	C/C	G/G	G/G	G/G	A/A	T/T
EOCAD	C/C	G/G	G/G	G/G	A/A	T/T
EOCAD	C/T	G/C	G/A	G/C	A/G	C/T
EOCAD	C/T	G/C	G/A	G/C	A/G	C/T
EOCAD	C/C	G/G	G/A	G/C	A/G	T/T
EOCAD	T/T	C/C	A/A	G/G	A/G	T/T
EOCAD	C/C	G/G	G/G	G/C	A/G	T/T
EOCAD	C/T	G/G	G/A	G/C	A/G	C/T
EOCAD	C/T	G/C	G/A	G/C	A/G	C/T
EOCAD	C/T	G/C	G/A	G/G	A/A	C/T
EOCAD	C/C	G/G	G/G	G/G	A/A	T/T
EOCAD	C/T	G/G	G/G	G/G	A/G	C/T
EOCAD	T/T	C/C	A/A	G/G	A/G	T/T
EOCAD	C/C	G/G	G/G	G/G	A/G	C/C
EOCAD	C/C	G/G	G/G	G/C	A/G	C/C
EOCAD	C/T	G/C	G/A	G/G	A/A	C/T
EOCAD	C/C	G/G	A/A	G/G	A/A	C/T
EOCAD	C/C	G/G	G/G	G/G	A/A	C/T
EOCAD	C/C	G/G	G/G	G/G	A/A	C/T
EOCAD	C/C	G/G	G/G	G/G	A/A	T/T
EOCAD	C/C	G/G	G/G	G/G	A/A	C/T
EOCAD	C/C	G/G	G/G	G/G	A/A	C/T
EOCAD	C/C	G/G	G/G	G/G	A/A	C/T
EOCAD	C/C	G/G	G/G	G/G	A/A	C/T
EOCAD	C/C	G/G	G/G	G/G	A/A	C/T
EOCAD	C/C	G/G	G/G	G/G	A/A	T/T
EOCAD	C/C	G/G	G/G	G/G	A/A	C/T
EOCAD	C/C	G/G	G/A	G/C	A/G	T/T
EOCAD	C/C	G/G	G/A	G/C	A/G	T/T
EOCAD	C/T	G/C	G/A	G/G	A/G	C/T
EOCAD	C/C	G/G	G/G	G/G	A/G	T/T
EOCAD	C/T	G/C	G/A	G/G	A/G	C/T
EOCAD	C/C	G/G	G/A	G/C	A/G	T/T
EOCAD	C/T	G/C	G/A	G/C	A/G	C/T
EOCAD	C/T	G/C	G/A	G/C	A/G	C/T
EOCAD	T/T	C/C	A/A	G/C	A/G	T/T
EOCAD	C/C	G/G	G/G	G/G	A/G	T/T
EOCAD	C/C	G/G	G/G	G/G	A/G	T/T
EOCAD	C/T	G/C	G/A	G/C	A/G	C/T
EOCAD	C/T	G/C	G/A	G/G	A/A	C/T
EOCAD	C/T	G/G	G/A	G/C	A/G	T/T
EOCAD	C/C	G/G	G/G	G/C	A/G	C/C
EOCAD	C/C	G/G	G/G	G/G	A/A	T/T
EOCAD	C/C	G/G	G/G	G/G	A/A	T/T
EOCAD	C/C	G/G	A/A	G/G	A/A	C/T
EOCAD	C/C	G/G	A/A	G/G	A/A	C/T
EOCAD	C/C	G/G	A/A	G/G	A/A	C/T
EOCAD	C/C	G/G	A/A	G/G	A/A	C/T
EOCAD	C/C	G/G	A/A	G/G	A/A	C/T
EOCAD	C/C	G/G	A/A	G/G	A/A	T/T
EOCAD	C/C	G/G	A/A	G/G	A/A	C/T
EOCAD	C/C	G/G	A/A	G/G	A/A	C/T
EOCAD	C/C	G/G	A/A	G/G	A/A	C/T
EOCAD	C/C	G/G	A/A	G/G	A/A	C/T
EOCAD	C/C	G/G	G/A	G/C	A/G	T/T
EOCAD	C/T	G/C	G/A	G/C	A/G	C/T
EOCAD	C/T	G/G	G/A	G/C	A/G	T/T
EOCAD	C/C	G/G	G/A	G/C	A/G	T/T
EOCAD	C/T	G/C	G/A	G/G	A/G	C/T
EOCAD	C/C	G/G	G/A	G/C	A/G	T/T
EOCAD	C/C	G/G	G/A	G/C	A/G	T/T
EOCAD	C/T	G/G	G/G	G/C	A/G	T/T
EOCAD	C/T	G/C	G/A	G/C	A/G	C/T
EOCAD	C/C	G/G	A/A	G/G	A/A	C/T
EOCAD	C/C	G/G	A/A	G/G	A/A	C/T
EOCAD	C/C	G/G	A/A	G/G	A/A	C/T
EOCAD	C/C	G/G	A/A	G/G	A/A	C/T
EOCAD	C/C	G/G	A/A	G/G	A/A	C/T
EOCAD	C/C	G/G	A/A	G/G	A/A	T/T
EOCAD	C/C	G/G	A/A	G/G	A/A	C/T
EOCAD	C/C	G/G	A/A	G/G	A/A	C/T
EOCAD	C/C	G/G	A/A	G/G	A/A	C/T
EOCAD	C/C	G/G	A/A	G/G	A/A	C/T
EOCAD	C/C	G/G	A/A	G/G	A/A	C/T
EOCAD	C/C	G/G	A/A	G/G	A/A	C/T
EOCAD	C/C	G/G	A/A	G/G	A/A	C/T
EOCAD	C/C	G/G	A/A	G/G	A/A	T/T
EOCAD	C/C	G/G	A/A	G/G	A/A	C/T
EOCAD	C/T	G/G	G/G	G/G	A/G	T/T
EOCAD	T/T	C/C	A/A	G/G	A/G	T/T
EOCAD	C/T	G/C	G/A	G/G	A/G	C/T
EOCAD	C/C	G/G	G/A	G/C	A/G	T/T
EOCAD	C/C	G/G	G/A	G/C	A/G	T/T
EOCAD	C/T	G/C	G/A	G/C	A/G	C/T
EOCAD	C/T	G/C	G/A	G/G	A/G	C/T
EOCAD	C/T	G/G	G/G	G/G	A/G	C/T
EOCAD	C/T	G/C	G/A	G/C	A/G	C/T
EOCAD	C/T	G/C	G/A	G/C	A/G	T/T
EOCAD	C/C	G/G	A/A	G/G	A/A	C/T
EOCAD	C/C	G/G	A/A	G/G	A/A	T/T
EOCAD	C/C	G/G	A/A	G/G	A/A	C/T
EOCAD	C/C	G/G	A/A	G/G	A/A	C/T
EOCAD	C/C	G/G	A/A	G/G	A/A	T/T
EOCAD	C/T	G/C	G/A	G/G	A/G	C/T
EOCAD	C/C	G/G	G/A	G/C	A/G	T/T
EOCAD	C/C	G/G	G/G	G/G	A/G	T/T
EOCAD	C/C	G/G	G/G	G/G	A/G	T/T
EOCAD	C/T	G/C	G/A	G/G	A/G	C/T
EOCAD	C/C	G/G	G/A	G/C	A/G	T/T
EOCAD	C/T	G/G	G/G	G/G	A/G	T/T
